# Supplementary material for: Hepatic Gene Expression Profiling of American Kestrels (Falco sparverius) Exposed In Ovo to Three Alternative Brominated Flame Retardants
Source: Biology (Basel). 2022 Sep 12;11(9):1341. doi: 10.3390/biology11091341 (PMC9495696; doi:10.3390/biology11091341)
Supplement: Supplementary file 1 [file biology-11-01341-s001.zip]

Archive with 1 entries (1 files):
- biology-1851045-supplementary.pdf
